# Supplementary material for: Bioaccessibility of Mineral Nutrients in Plain Green Spanish-Style Manzanilla Table Olives Packaged in Nutrient Salt Mixtures
Source: Foods. 2024 Aug 24;13(17):2671. doi: 10.3390/foods13172671 (PMC11394259; doi:10.3390/foods13172671)
Supplement: Supplementary file 1 [file foods-13-02671-s001.zip]

Archive with 1 entries (1 files):
- foods-3160471-supplementary.pdf
